# Supplementary material for: Fibromodulin selectively accelerates myofibroblast apoptosis in cutaneous wounds by enhancing interleukin 1β signaling
Source: Nat Commun. 2025 Apr 12;16:3499. doi: 10.1038/s41467-025-58906-z (PMC11993684; doi:10.1038/s41467-025-58906-z)
Supplement: Supplementary file 4 — Source data [file 41467_2025_58906_MOESM4_ESM.xlsx]

## Sheet: Fig. 1b
		a-SMA positive myofibroblast density (%)
	Treatment	Control	FMOD
		21.3415	4.94297
		23.6239	2.27743
		19.0604	6.19835
		17.0213	6.75039
		14.4033	6.29471
		8.72093	6.87758
		16.4013	3.36135
		6.87758	4.50281
		9.06977	4.16667
		6.66667	7.30337
		5.20833	3.2646
		13.5858	2.52951
			10.2041
			1.52225
	Mean	13.4984	5.014
	SD	6.16668	2.39131
	Passed normality test ?	Yes	Yes

## Sheet: Fig. 1c
			cleaved caspase-3 positive myofibroblast density (%)
		Treatment	Control	FMOD
			2.5	6.9
			3.3	10.2
			4	8.9
			2.9	9.3
			3.1	8.2
			3.3	7.5
			2.9	7.8
			2.2	6.8
			1.7	7.8
			2.3	6.7
			3.5	6.9
			3.3	7.9
		Mean	2.91667	7.90833
		SD	0.642203	1.09416
		Passed normality test ?	Yes	Yes

## Sheet: Fig. 1e
		a-SMA positive myofibroblast density (%)
	Treatment	Control	FMOD
		19.1855	28.8529
		30.214	35.587
		32.7725	5.74941
		76.578	38.1349
		68.7479	42.1233
		52.0764	11.7579
		65.329	12.4829
		75.5186	27.7503
		36.5387	33.8898
	Mean	50.7734	26.2587
	SD	21.6852	13.0748
	Passed normality test ?	Yes	Yes

## Sheet: Fig. 1f
			cleaved caspase-3 positive myofibroblast density (%)
		Treatment	Control	FMOD
			3.4	8.9
			4.3	6.2
			3	8.9
			3.9	7.3
			4.1	8.2
			4.3	6.5
			2.9	7.8
			3.3	6.8
			3.7	5.3
		Mean	3.65556	7.32222
		SD	0.534114	1.23873
		Passed normality test ?	Yes	Yes

## Sheet: Fig. 2c
		a-SMA positive cell (%)
		Before TGFb1-induced fibroblast-myofibroblast conversion	After TGFb1-induced fibroblast-myofibroblast conversion
		13.5	67.5
		13.9	68
		11.1	63.05
	mean	12.8333	66.1833
	SD	1.51438	2.72504
	Passed normality test ?	Yes	Yes

## Sheet: Fig. 2d
		ACTA2 mRNA related level
		Before TGFb1-induced fibroblast-myofibroblast conversion	After TGFb1-induced fibroblast-myofibroblast conversion
		0.825061	3.01704
		1.14593	3.5517
		1.05764	3.50408
	mean	1.00954	3.35761
	SD	0.165751	0.295901
	Passed normality test ?	Yes	Yes

## Sheet: Fig. 2f
		RDF-converted myofibroblast apopotosis (%)
		Control	FMOD	TGFβ1	TGFβ1+FMOD		IL1β	IL1β_FMOD	IL1β_TGFβ1	IL1β_TGFβ1 + FMOD
		6.8	18	3.5	16.2		17.1	23.46	7.2	16
		9.57	22.59	8.45	23		22.31	30.15	11.2	19.78
		7.54	19.27	5.53	18.77		18.62	25.54	8.9	16.9
		8.77	21.11	7.44	21.35		20.67	28.29	10.83	18.74
	mean	8.17	20.2425	6.23	19.83		19.675	26.86	9.5325	17.855
	SD	1.23744	2.01973	2.18597	2.98104		2.28596	2.95361	1.85335	1.71677
	Passed normality test ?	Yes	Yes	Yes	Yes		Yes	Yes	Yes	Yes

## Sheet: Fig. 2g
		RDF-converted myofibroblast pyroptotisis (%)
		Control	FMOD	TGFβ1	TGFβ1+FMOD		IL1β	IL1β_FMOD	IL1β_TGFβ1	IL1β_TGFβ1 + FMOD
		0.17	0.23	0.22	0.23		0.46	0.25	0.22	0.23
		0.13	0.14	0.25	0.19		0.31	0.14	0.2	0.15
		0.17	0.21	0.28	0.26		0.4	0.19	0.23	0.21
		0.21	0.32	0.33	0.35		0.49	0.34	0.25	0.25
	mean	0.17	0.225	0.27	0.2575		0.415	0.23	0.225	0.21
	SD	0.0326599	0.074162	0.0469042	0.0680074		0.0793725	0.0860233	0.0208167	0.0432049
	Passed normality test ?	Yes	Yes	Yes	Yes		Yes	Yes	Yes	Yes

## Sheet: Fig. 3b
		FB-AA36
		ACTA2 mRNA related level
		Before TGFb1-induced fibroblast-myofibroblast conversion	After TGFb1-induced fibroblast-myofibroblast conversion
		1.14589	70.729
		0.969763	71.3203
		0.899891	69.0051
	mean	1.00518	70.3515
	SD	0.126769	1.20288
	Passed normality test ?	Yes	Yes

## Sheet: Fig. 3d
		FB-AA36 apoptosis (%)
		Control	FMOD	IL1b	IL1b+FMOD
		4.43	6.57	4.74	4.07
		3.74	5.45	4.26	3.32
		4.17	4.6	5.03	5.25
	mean	4.11333	5.54	4.67667	4.21333
	SD	0.348473	0.988079	0.388887	0.972951
	Passed normality test ?	Yes	Yes	Yes	Yes

[truncated: 60 more sheets: Fig. 3f, Fig. 4b, Fig. 4c, Fig. 4d, Fig. 4e, Fig. 5b, Fig. 5d, Fig. 5e, Fig. 6b, Fig. 6c, Fig. 7a, Fig. 7b, Fig. 7d, Fig. 7e, Fig. 7f, Fig. 7g, Fig. 8a, Fig. 8b, Fig. 8c, Fig. 8d …]
